# Supplementary material for: High-Throughput Microbial Community Analyses to Establish a Natural Fungal and Bacterial Consortium from Sewage Sludge Enriched with Three Pharmaceutical Compounds
Source: J Fungi (Basel). 2022 Jun 25;8(7):668. doi: 10.3390/jof8070668 (PMC9324927; doi:10.3390/jof8070668)
Supplement: Supplementary file 1 [file jof-08-00668-s001.zip]

Archive with 1 entries (1 files):
- jof-1777148-supplementary.pdf
